# Supplementary material for: Novel Multiparametric Magnetic Resonance Imaging-Based Deep Learning and Clinical Parameter Integration for the Prediction of Long-Term Biochemical Recurrence-Free Survival in Prostate Cancer after Radical Prostatectomy
Source: Cancers (Basel). 2023 Jun 29;15(13):3416. doi: 10.3390/cancers15133416 (PMC10340407; doi:10.3390/cancers15133416)
Supplement: Supplementary file 1 [file cancers-15-03416-s001.zip]

Archive with 1 entries (1 files):
- cancers-2420794-supplementary.pdf
